# Supplementary material for: Pilot Study on the Efficacy and Safety of Long-Term Oral Imepitoin Treatment for Control of (Thunder)Storm-Associated Noise Phobia/Noise Aversion in Dogs Using an Individualized-Dose Titration Approach
Source: Animals (Basel). 2024 Feb 6;14(4):545. doi: 10.3390/ani14040545 (PMC10886229; doi:10.3390/ani14040545)
Supplement: Supplementary file 1 [file animals-14-00545-s001.zip]

Archive with 1 entries (1 files):
- animals-2812361-supplementary.pdf
